# Supplementary material for: Contamination Status and Acute Dietary Exposure Assessment of Paralytic Shellfish Toxins in Shellfish in the Dalian Area of the Yellow-Bohai Sea, China
Source: Foods. 2024 Jan 23;13(3):361. doi: 10.3390/foods13030361 (PMC10855875; doi:10.3390/foods13030361)
Supplement: Supplementary file 1 [file foods-13-00361-s001.zip]

Archive with 1 entries (1 files):
- foods-2720112-supplementary.pdf
